# Supplementary material for: Protein Extraction Methods Suitable for Muscle Tissue Proteomic Analysis
Source: Proteomes. 2024 Sep 25;12(4):27. doi: 10.3390/proteomes12040027 (PMC11503273; doi:10.3390/proteomes12040027)
Supplement: Supplementary file 1 [file proteomes-12-00027-s001.zip]

Archive with 1 entries (1 files):
- proteomes-3116957-supplementary.pdf
